# Supplementary material for: Nonspecific N-terminal tetrapeptide insertions disrupt the translation arrest induced by ribosome-arresting peptide sequences
Source: J Biol Chem. 2024 May 11;300(6):107360. doi: 10.1016/j.jbc.2024.107360 (PMC11190716; doi:10.1016/j.jbc.2024.107360)
Supplement: Supporting Table S1 [file mmc2.xlsx]

## Sheet: S1_plasmids
Table S1. Plasmids used.
plasmid name	feature	source	Construction_Quick change PCR / Gibson assembly			Construction_Gibson assembly_fragment_2
			primer 1	primer 2	template DNA-1	primer 1	primer 2	template DNA
pCA24N	CmR, ColE1 ori, lacO - PT5 expression system	Kitagawa et al., 2005
pCA24N-secM	pCA24N carrying secM	Kitagawa et al., 2005
pAK0069	pCA24N carrying secM_∆SS	This study	AK0100	AK0168	pCA24N-secM	AK0169	AK0171	pCA24N-secM
pAK0122	pCA24N carrying MSKIK-secM_∆SS	This study	AK0088	AK0216	pAK0069	AK0087	AK0217	pAK0069
pAK0160	pCA24N carrying cmlA leader (full-length)	This study	AK0048	AK0277	pCA24N	AK0047	AK0278	pCA24N
pAK0161	pCA24N carrying cmlA leader ∆S2T3S4 (minimal)	This study	AK0048	AK0279	pCA24N	AK0047	AK0280	pCA24N
pAK0162	pCA24N carrying MSKIK-cmlAL_KNAD	This study	AK0048	AK0281	pCA24N	AK0047	AK0282	pCA24N
pAK0163	pCA24N carrying cmlAL_K9UAG	This study	AK0048	AK0283	pCA24N	AK0047	AK0284	pCA24N
pAK0164	pCA24N carrying MLSSK-cmlAL_KNAD	This study	AK0285	AK0286	pAK0161
pAK0165	pCA24N carrying MALPD-cmlAL_KNAD	This study	AK0287	AK0288	pAK0161
pAK0166	pCA24N carrying MSMKG-cmlAL_KNAD	This study	AK0289	AK0290	pAK0161
pAK0167	pCA24N carrying MRERY-cmlAL_KNAD	This study	AK0291	AK0292	pAK0161
pAK0168	pCA24N carrying MARGM-cmlAL_KNAD	This study	AK0293	AK0294	pAK0161
pAK0169	pCA24N carrying MGGSR-cmlAL_KNAD	This study	AK0295	AK0296	pAK0161
pAK0170	pCA24N carrying MSQYK-cmlAL_KNAD	This study	AK0297	AK0298	pAK0161
pAK0171	pCA24N carrying MGFIL-cmlAL_KNAD	This study	AK0299	AK0300	pAK0161
pAK0172	pCA24N carrying MTRME-cmlAL_KNAD	This study	AK0301	AK0302	pAK0161
pAK0173	pCA24N carrying MANAE-cmlAL_KNAD	This study	AK0303	AK0304	pAK0161
pAK0192	pCA24N carrying secM_∆SS_P166A	This study	AK0326	AK0327	pAK0069
pAK0193	pCA24N carrying secM_∆SS_P166UAG	This study	AK0328	AK0329	pAK0069
pAK0194	pCA24N carrying MSKIK-secM_∆SS_P166A	This study	AK0326	AK0327	pAK0122
pCY1004	pCA24N carrying His6-sfGFP-lacZα	Chadani et al., 2024
pCY1061	pCA24N carrying His6-sfGFP(E134-L169)-secM-lacZα	Chadani et al., 2017
pCY1141	pCA24N carrying secM (P166A)	This study	PT0128	PT0129	pCA24N-secM
pCY2524	pBAD30 carrying sfGFP-secM(E134-R168)-lacZ	Chadani et al., 2024
pCY3919	pCA24N carrying SKIK-His6-sfGFP-secM-lacZα	This study	PM1049	PT0123	pCY1061
pCY3920	pCA24N carrying MSKIK-secM	This study	PM1049	PT0123	pCA24N-secM
pCY3924	Derivative of pCA24N-secM carrying secM (K149_F150insSKIK)	This study	PT2313	PT0125	pCA24N-secM
pCY3925	Derivative of pCA24N-secM carrying secM (K149_F150insLSSK)	This study	PT2314	PT0125	pCA24N-secM
pCY3926	Derivative of pCA24N-secM carrying secM (K149_F150insALPD)	This study	PT2315	PT0125	pCA24N-secM
pCY3927	Derivative of pCA24N-secM carrying secM (K149_F150insSMKG)	This study	PT2316	PT0125	pCA24N-secM
pCY3928	Derivative of pCA24N-secM carrying secM (K149_F150insRERY)	This study	PT2317	PT0125	pCA24N-secM
pCY3929	Derivative of pCA24N-secM carrying secM (K149_F150insARGM)	This study	PT2318	PT0125	pCA24N-secM
pCY3930	Derivative of pCA24N-secM carrying secM (K149_F150insGGSR)	This study	PT2319	PT0125	pCA24N-secM
pCY3931	Derivative of pCA24N-secM carrying secM (K149_F150insSQYK)	This study	PT2320	PT0125	pCA24N-secM
pCY3932	Derivative of pCA24N-secM carrying secM (K149_F150insGFIL)	This study	PT2321	PT0125	pCA24N-secM
pCY3933	Derivative of pCA24N-secM carrying secM (K149_F150insTRME)	This study	PT2322	PT0125	pCA24N-secM
pCY3934	Derivative of pCA24N-secM carrying secM (K149_F150insANAE)	This study	PT2323	PT0125	pCA24N-secM
pCY3935	pCA24N carrying His6-sfGFP-secM (A142-L169)-lacZα	This study	PT2324	PM0371	pCY1061
pCY3936	pCA24N carrying His6-sfGFP-secM (F150-L169)-lacZα	This study	PT2325	PM0371	pCY1061
pCY3937	pCA24N carrying His6-sfGFP-secM (Q158-L169)-lacZα	This study	PT2326	PM0371	pCY1061
pCY4121	pCA24N carrying His6-sfGFP-secM (L119-L169)-lacZα	This study	PM0371	PT2379	pCY1061	PT2381	PT2380	pCA24N-secM
pCY4122	pCA24N carrying His6-sfGFP-secM (V104-L169)-lacZα	This study	PM0371	PT2379	pCY1061	PT2382	PT2380	pCA24N-secM
pCY4123	pCA24N carrying His6-sfGFP-secM (V89-L169)-lacZα	This study	PM0371	PT2379	pCY1061	PT2383	PT2380	pCA24N-secM
pCY4124	pCA24N carrying His6-sfGFP-secM (S74-L169)-lacZα	This study	PM0371	PT2379	pCY1061	PT2384	PT2380	pCA24N-secM
pCY4125	pCA24N carrying His6-sfGFP-secM (F59-L169)-lacZα	This study	PM0371	PT2379	pCY1061	PT2385	PT2380	pCA24N-secM
pCY4126	pCA24N carrying His6-sfGFP-secM (A44-L169)-lacZα	This study	PM0371	PT2379	pCY1061	PT2386	PT2380	pCA24N-secM
pCY4127	pCA24N carrying His6-sfGFP-secM (L29-L169)-lacZα	This study	PM0371	PT2379	pCY1061	PT2387	PT2380	pCA24N-secM
pCY4128	pCA24N carrying His6-sfGFP-secM (R14-L169)-lacZα	This study	PM0371	PT2379	pCY1061	PT2388	PT2380	pCA24N-secM
pCY4129	pCA24N carrying His6-sfGFP-secM (S2-L169)-lacZα	This study	PM0371	PT2379	pCY1061	PT2389	PT2380	pCA24N-secM
pCY4130	pCA24N carrying SKIK-secM (P166A)	This study	PM1049	PT0123	pCY1141
pCY4131	pCA24N carrying SKIK-His6-sfGFP-secM-lacZα	This study	PM1049	PT0123	pCY1004
pKK0001	Derivative of pCY2524 carrying GFP-secM (K149_F150insSKIK)-lacZ	This study	PT2313	PT0125	pCY2524
pKK0002	Derivative of pCY2524 carrying GFP-secM (K149_F150insLSSK)-lacZ	This study	PT2314	PT0125	pCY2524
pKK0003	Derivative of pCY2524 carrying GFP-secM (K149_F150insALPD)-lacZ	This study	PT2315	PT0125	pCY2524
pKK0004	Derivative of pCY2524 carrying GFP-secM (K149_F150insSMKG)-lacZ	This study	PT2316	PT0125	pCY2524
pKK0005	Derivative of pCY2524 carrying GFP-secM (K149_F150insRERY)-lacZ	This study	PT2317	PT0125	pCY2524
pKK0006	Derivative of pCY2524 carrying GFP-secM (K149_F150insARGM)-lacZ	This study	PT2318	PT0125	pCY2524
pKK0007	Derivative of pCY2524 carrying GFP-secM (K149_F150insGGSR)-lacZ	This study	PT2319	PT0125	pCY2524
pKK0008	Derivative of pCY2524 carrying GFP-secM (K149_F150insSQYK)-lacZ	This study	PT2320	PT0125	pCY2524
pKK0009	Derivative of pCY2524 carrying GFP-secM (K149_F150insGFIL)-lacZ	This study	PT2321	PT0125	pCY2524
pKK0010	Derivative of pCY2524 carrying GFP-secM (K149_F150insTRME)-lacZ	This study	PT2322	PT0125	pCY2524
pKK0011	Derivative of pCY2524 carrying GFP-secM (K149_F150insANAE)-lacZ	This study	PT2323	PT0125	pCY2524
