# Supplementary material for: Nonspecific N-terminal tetrapeptide insertions disrupt the translation arrest induced by ribosome-arresting peptide sequences
Source: J Biol Chem. 2024 May 11;300(6):107360. doi: 10.1016/j.jbc.2024.107360 (PMC11190716; doi:10.1016/j.jbc.2024.107360)
Supplement: Supporting Table S2 [file mmc3.xlsx]

## Sheet: S2_oligonucleotide
Table S2.oligonucleotides used.
oligonucleotide	sequence (5' to 3')
AK0047	TTCAAGAACTCTGTAGCACCGCCTACATACCTCGCTCTGCTAAT
AK0048	TGCTACAGAGTTCTTGAAGTGGTGGCCTAACTACGGCTACACTA
AK0087	CGTCAGGGGGGCGGAGCCTATGGAAAAACGCCAGCAACGCGGCC
AK0088	GGCTCCGCCCCCCTGACGAGCATCACAAAAATCGACGCTCAAGT
AK0100	CATAGTTAATTTCTCCTCTTTAATGAATTCTGT
AK0168	GCCTCACCTAAACACCAGACTCTATAAAAGAGAGCTTG
AK0169	CTGGTGTTTAGGTGAGGCGTTGAGGGCCAGCACGGATGC
AK0171	GAGGAGAAATTAACTATGGCCGAACCAAACGCGCCCGCAA
AK0209	AACGACGGCCAGTGAATCCGTAATCATGGTAGATGGAGTTCTGAGGTCAT
AK0216	ATGTCTAAAATAAAAGCCGAACCAAACGCGCCCGCAAAA
AK0217	GGCTTTTATTTTAGACATAGTTAATTTCTCCTCTTTAATG
AK0277	CTTCCAAGAACGCAGACAAGTAAACACCAGACTCTATAAAAGAGAGCTTG
AK0278	TTGTCTGCGTTCTTGGAAGTGCTCATAGTTAATTTCTCCTCTTTAATGAATTCTGTGTG
AK0279	AAGAACGCAGACAAGTAAACACCAGACTCTATAAAAGAGAGCTTG
AK0280	TTACTTGTCTGCGTTCTTCATAGTTAATTTCTCCTCTTTAATGAATTCTGTGTG
AK0281	ATAAAAAAGAACGCAGACAAGTAAACACCAGACTCTATAAAAGAGAGC
AK0282	GTCTGCGTTCTTTTTTATTTTAGACATAGTTAATTTCTCCTCTTTAATGAATTCTGTGTG
AK0283	CTTCCAAGAACGCAGACTAGTAAACACCAGACTCTATAAAAGAGAGCTTG
AK0284	AGTCTGCGTTCTTGGAAGTGCTCATAGTTAATTTCTCCTCTTTAATGAATTCTGTGTG
AK0285	ATGTTGAGTAGCAAGAAGAACGCAGACAAGTAAACACC
AK0286	CTTCTTGCTACTCAACATAGTTAATTTCTCCTCTTTAATGAATTCTGTG
AK0287	ATGGCACTTCCGGACAAGAACGCAGACAAGTAAACACC
AK0288	CTTGTCCGGAAGTGCCATAGTTAATTTCTCCTCTTTAATGAATTCTGTG
AK0289	ATGTCAATGAAGGGCAAGAACGCAGACAAGTAAACACC
AK0290	CTTGCCCTTCATTGACATAGTTAATTTCTCCTCTTTAATGAATTCTGTG
AK0291	ATGCGGGAAAGGTACAAGAACGCAGACAAGTAAACACC
AK0292	CTTGTACCTTTCCCGCATAGTTAATTTCTCCTCTTTAATGAATTCTGTG
AK0293	ATGGCGCGTGGTATGAAGAACGCAGACAAGTAAACACC
AK0294	CTTCATACCACGCGCCATAGTTAATTTCTCCTCTTTAATGAATTCTGTG
AK0295	ATGGGAGGATCAAGGAAGAACGCAGACAAGTAAACACC
AK0296	CTTCCTTGATCCTCCCATAGTTAATTTCTCCTCTTTAATGAATTCTGTG
AK0297	ATGAGCCAATACAAAAAGAACGCAGACAAGTAAACACC
AK0298	CTTTTTGTATTGGCTCATAGTTAATTTCTCCTCTTTAATGAATTCTGTG
AK0299	ATGGGCTTCATCCTCAAGAACGCAGACAAGTAAACACC
AK0300	CTTGAGGATGAAGCCCATAGTTAATTTCTCCTCTTTAATGAATTCTGTG
AK0301	ATGACTCGCATGGAGAAGAACGCAGACAAGTAAACACC
AK0302	CTTCTCCATGCGAGTCATAGTTAATTTCTCCTCTTTAATGAATTCTGTG
AK0303	ATGGCAAACGCAGAAAAGAACGCAGACAAGTAAACACC
AK0304	CTTTTCTGCGTTTGCCATAGTTAATTTCTCCTCTTTAATGAATTCTGTG
AK0326	CGTGCTGGCGCTCAACGCCTCACCTAAACACCAGACTC
AK0327	GCGTTGAGCGCCAGCACGGATGCCTTGCGCCTGGC
AK0328	GTGCTGGCTAGCAACGCCTCACCTAAACACCAGACTC
AK0329	GGCGTTGCTAGCCAGCACGGATGCCTTGCGCCTGGC
AK0331	TCATGGTAGATGGAGTTCTG
AK0332	CATTTTACCCCACAAGCAAAATTC
pe-lacZ-N-rv	AACGACGGCCAGTGAATCCGTAATCATGGT
PM0002	GGCCTAATACGACTCACTATAGGAGAAATCATAAAAAATTTATTTGCTTTGTGAGCGG
PM0004	AGTCAGTCACGATGAATTCCCCTAGCTTGG
PM0371	TACCGAGCTCGAATTCGTGGATCCACGCGGAACCAG
PM1049	GAGGAGAAATTAACTATGTCTAAAATAAAAAGAGGATCTCACCATCACCATCACCATACG
PT0123	CATAGTTAATTTCTCCTCTTTAATGAATTC
PT0125	TTTTGCTTGTGGGGTAAAATGCGCATAATC
PT0128	GGCATCCGTGCTGGCGCACAACGCCTCACCGGCC
PT0129	GCCAGCACGGATGCCTTGCGCCTGGCTTATC
PT2313	TTACCCCACAAGCAAAATCTAAAATAAAATTCAGCACGCCCGTCTGG
PT2314	TTACCCCACAAGCAAAATTGAGTAGCAAGTTCAGCACGCCCGTCTGG
PT2315	TTACCCCACAAGCAAAAGCACTTCCGGACTTCAGCACGCCCGTCTGG
PT2316	TTACCCCACAAGCAAAATCAATGAAGGGCTTCAGCACGCCCGTCTGG
PT2317	TTACCCCACAAGCAAAACGGGAAAGGTACTTCAGCACGCCCGTCTGG
PT2318	TTACCCCACAAGCAAAAGCGCGTGGTATGTTCAGCACGCCCGTCTGG
PT2319	TTACCCCACAAGCAAAAGGAGGATCAAGGTTCAGCACGCCCGTCTGG
PT2320	TTACCCCACAAGCAAAAAGCCAATACAAATTCAGCACGCCCGTCTGG
PT2321	TTACCCCACAAGCAAAAGGCTTCATCCTCTTCAGCACGCCCGTCTGG
PT2322	TTACCCCACAAGCAAAAACTCGCATGGAGTTCAGCACGCCCGTCTGG
PT2323	TTACCCCACAAGCAAAAGCAAACGCAGAATTCAGCACGCCCGTCTGG
PT2324	ACGAATTCGAGCTCGGTACCTGCGCATTTTACCCCACA
PT2324	ACGAATTCGAGCTCGGTACCTGCGCATTTTACCCCACA
PT2325	ACGAATTCGAGCTCGGTACCTTTCAGCACGCCCGTCTGG
PT2325	ACGAATTCGAGCTCGGTACCTTTCAGCACGCCCGTCTGG
PT2326	ACGAATTCGAGCTCGGTACCTCAGGCGCAAGGCATCCGTG
PT2326	ACGAATTCGAGCTCGGTACCTCAGGCGCAAGGCATCCGTG
PT2379	GGCACTGGCCGTCGTTTTACAACGTCGTGAC
PT2380	AAACGACGGCCAGTGCCAAGCTTGTGAGGCGTTGAGGGCCA
PT2381	CGAATTCGAGCTCGGTACCTCTGGATACGCTCAGCGCGCTGCT
PT2382	CGAATTCGAGCTCGGTACCTGTTGCTGAAGAATCTTTG
PT2383	CGAATTCGAGCTCGGTACCTGTAATCCGTCATCTTTC
PT2384	CGAATTCGAGCTCGGTACCTTCGAACTATTCCGTTGA
PT2385	CGAATTCGAGCTCGGTACCTTTTGGTCAATTGGCCTTG
PT2386	CGAATTCGAGCTCGGTACCTGCAAAAGCGACAACCCG
PT2387	CGAATTCGAGCTCGGTACCTTTAGGTTTGCCTGCGCTCAG
PT2388	CGAATTCGAGCTCGGTACCTCGCTACTTCTGGCCGCATC
PT2389	CGAATTCGAGCTCGGTACCTAGTGGAATACTGACGCGCT
