# Supplementary material for: Nonspecific N-terminal tetrapeptide insertions disrupt the translation arrest induced by ribosome-arresting peptide sequences
Source: J Biol Chem. 2024 May 11;300(6):107360. doi: 10.1016/j.jbc.2024.107360 (PMC11190716; doi:10.1016/j.jbc.2024.107360)
Supplement: Supporting Table S3 [file mmc4.xlsx]

## Sheet: S3_PCR
Table S3. PCR scheme to preprare the template DNA for in vitro translation.
Figure	template DNA	primer_1	primer_2
Fig. 1B	pAK0069	PM0002	AK0209
	pAK0122	PM0002	AK0209
	pAK0192	PM0002	AK0209
	pAK0193	PM0002	AK0209
	pAK0194	PM0002	AK0209
Fig. 1D	pCA24N-secM	PM0002	PM0004
	pCY3920	PM0002	PM0004
	pCY1141	PM0002	PM0004
	pCY4130	PM0002	PM0004
Fig. 1G	pCY1061	PM0002	PM0004
	pCY3919	PM0002	PM0004
	pcy1004	PM0002	PM0004
	pCY4131	PM0002	PM0004
Fig. S1	pAK0069	PM0002	AK0209
	pAK0122	PM0002	AK0209
Fig. 2B	pCA24N-secM	PM0002	PM0004
	pCY3924	PM0002	PM0004
	pCY3925	PM0002	PM0004
	pCY3926	PM0002	PM0004
	pCY3927	PM0002	PM0004
	pCY3928	PM0002	PM0004
	pCY3929	PM0002	PM0004
	pCY3930	PM0002	PM0004
	pCY3931	PM0002	PM0004
	pCY3932	PM0002	PM0004
	pCY3933	PM0002	PM0004
	pCY3934	PM0002	PM0004
Fig. 2E	pCY1061	PM0002	PM0004
	pCY3935	PM0002	PM0004
	pCY3936	PM0002	PM0004
	pCY3937	PM0002	PM0004
Fig. S2B	pCY1061	PM0002	PM0004
	pCY4121	PM0002	PM0004
	pCY4122	PM0002	PM0004
	pCY4123	PM0002	PM0004
	pCY4124	PM0002	PM0004
	pCY4125	PM0002	PM0004
	pCY4126	PM0002	PM0004
	pCY4127	PM0002	PM0004
	pCY4128	PM0002	PM0004
	pCY4129	PM0002	PM0004
Fig. 3 B,D	pAK0161	PM0002	AK0209
	pAK0162	PM0002	AK0209
Fig. 3 B	pAK0163	PM0002	AK0209
Fig. 3 D	pAK0164	PM0002	AK0209
	pAK0165	PM0002	AK0209
	pAK0166	PM0002	AK0209
	pAK0167	PM0002	AK0209
	pAK0168	PM0002	AK0209
	pAK0169	PM0002	AK0209
	pAK0170	PM0002	AK0209
	pAK0171	PM0002	AK0209
	pAK0172	PM0002	AK0209
	pAK0173	PM0002	AK0209
	pAK0160	PM0002	AK0209
