# Supplementary material for: Nonspecific N-terminal tetrapeptide insertions disrupt the translation arrest induced by ribosome-arresting peptide sequences
Source: J Biol Chem. 2024 May 11;300(6):107360. doi: 10.1016/j.jbc.2024.107360 (PMC11190716; doi:10.1016/j.jbc.2024.107360)
Supplement: Supporting Table S4 [file mmc5.xlsx]

## Sheet: S4_Raw data
Supplementary table 4. Raw data plotted in the figures.
Figure	Construct	replicate-1	replicate-2	replicate-3	replicate-4	replicate-5	replicate-6
Fig. 1E
panel 1	SecM	0.571136	0.58945	0.610499
	SKIK-SecM	0.554923	0.555055	0.557384
panel 2	SecM	322417	15613.7	17362.7
	SKIK-SecM	522811	22561.6	26696.7
panel 3	SecM_P166A	794184	853296	752318
	SKIK-SecM_P166A	1.56119e+06	1.47002e+06	1.59137e+06
Fig. 1H
panel 1	GFP-secM	0.654016	0.632589	0.649394
	SKIK-GFP-secM	0.640502	0.644683	0.611554
panel 2	GFP-SecM-LacZa	11327.6	9068.92	601463
	SKIK-GFP-SecM-LacZa	17192.7	18418.9	901633
panel 3	GFP-LacZa	550472	529559	438938
	SKIK-GFP-LacZa	939996	741355	816360
Fig. 2C	SecM (no insertion)	0.603749	0.712987	0.708952
	SecM (SKIK)	0.0783134	0.105426	0.121079
	SecM (LSSK)	0.0328569	0.0459614	0.0450756
	SecM (ALPD)	0.102961	0.150599	0.138686
	SecM (SMKG)	0.306125	0.397478	0.412655
	SecM (RERY)	0.0364062	0.0389213	0.0406359
	SecM (ARGM)	0.186536	0.174144	0.1935
	SecM (GGSR)	0.096943	0.119874	0.1163
	SecM (SQYK)	0.0884035	0.111881	0.107489
	SecM (GFIL)	0.533451	0.566741	0.576033
	SecM (TRME)	0.111908	0.135365	0.131812
	SecM (ANAE)	0.0902386	0.0816333	0.0719535
Fig. 2D	GFP-SecM-LacZ (no insertion)	5.32822	24.6914	33.7697	186.979	73.4166	72.5539
	GFP-SecM-LacZ (SKIK)	427.69	386.249	494.388
	GFP-SecM-LacZ (LSSK)	608.259	805.338	940.449
	GFP-SecM-LacZ (ALPD)	317.552	401.945	423.45
	GFP-SecM-LacZ (SMKG)	120.008	152.843	154.615
	GFP-SecM-LacZ (RERY)	1547.39	1597.08	1578.1
	GFP-SecM-LacZ (ARGM)	188.787	206.969	230.241
	GFP-SecM-LacZ (GGSR)	571.445	564.409	598.337
	GFP-SecM-LacZ (SQYK)	463.593	544.981	617.212
	GFP-SecM-LacZ (GFIL)	23.8821	61.9369	72.0165
	GFP-SecM-LacZ (TRME)	512.955	452.535	425.753
	GFP-SecM-LacZ (ANAE)	577.627	645.332	588.078
Fig. 2G	GFP-SecM(E134-L169)-LacZa	0.647377	0.653079	0.659675
	GFP-SecM(A142-L169)-LacZa	0.288098	0.254879	0.258673
	GFP-SecM(F150-L169)-LacZa	0.137077	0.13202	0.135468
	GFP-SecM(Q158-L169)-LacZa	0.0511175	0.0511716	0.0509775
Fig. 3E	cmlAL (no insertion)	1	1	1
	cmlAL(SKIK)	0.347334	0.273007	0.321762
	cmlAL(LSSK)	0.315469	0.239016	0.257207
	cmlAL(ALPD)	0.202803	0.21442	0.187193
	cmlAL(SMKG)	0.270016	0.232506	0.314872
	cmlAL(RERY)	0.0514721	0.0587469	0.0545101
	cmlAL(ARGM)	0.154327	0.129825	0.1793
	cmlAL(GGSR)	0.114178	0.136644	0.114283
	cmlAL(SQYK)	0.152259	0.134203	0.244707
	cmlAL(GFIL)	0.0406102	0.0444717	0.0509469
	cmlAL(TRME)	0.229575	0.241502	0.267659
	cmlAL(ANAE)	0.225629	0.29003	0.277168
	cmlAL (STS)	0.994269	0.929156	0.809977
Fig. S1	no template	0.0275744	0.0272944	0.028504
	secM	0.47796	0.42364	0.42672
	SKIK-secM	0.3766	0.40124	0.44044
Fig. S2C	GFP-secM(S2-L169)-lacZα	0.803962	0.813678	0.832279	0.767593	0.782387
	GFP-secM(R14-L169)-lacZα	0.851343	0.84811	0.864031	0.803455	0.813643
	GFP-secM(L29-L169)-lacZα	0.757376	0.728511	0.770299	0.692077	0.677294
	GFP-secM(A44-L169)-lacZα	0.792022	0.795605	0.798031	0.730023	0.750243
	GFP-secM(F59-L169)-lacZα	0.827459	0.816662	0.823202	0.775546	0.767862
	GFP-secM(S74-L169)-lacZα	0.849583	0.846926	0.820079	0.805176	0.819431
	GFP-secM(V89-L169)-lacZα	0.803898	0.820752	0.810406
	GFP-secM(V104-L169)-lacZα	0.821394	0.824899	0.809412
	GFP-secM(L119-L169)-lacZα	0.811901	0.807969	0.809983
	GFP-secM(E134-L169)-lacZα	0.781813	0.791203	0.786361
